# Supplementary material for: Screening of differentially expressed microRNAs and target genes in two potato varieties under nitrogen stress
Source: BMC Plant Biol. 2022 Oct 8;22:478. doi: 10.1186/s12870-022-03866-5 (PMC9547441; doi:10.1186/s12870-022-03866-5)
Supplement: Supplementary file 4 — Additional file 4: Figure 1. Construction of therecombinant plasmid pCAMBIA1300-LUC-NiR for the luciferase reporter vector. Figure 2. Construction of the recombinant plasmid pCAMBIA1300-35S-396-5p for theluciferase localization report vector. [file 12870_2022_3866_MOESM4_ESM.zip]

Archive with 2 entries (2 files):
- Appendix D Figure 1.pdf
- Appendix D Figure 2.pdf
